# Supplementary material for: Inhibitor of DNA Binding Protein 2 (ID2) Mediates the Anti-Proliferative and Pro-Differentiation Effects of Insulin-like Growth Factor-1 (IGF-1)
Source: Life (Basel). 2024 Dec 16;14(12):1663. doi: 10.3390/life14121663 (PMC11728018; doi:10.3390/life14121663)
Supplement: Supplementary file 1 [file life-14-01663-s001.zip]

Archive with 1 entries (1 files):
- life-3355157-supplementary.pdf
